# Supplementary material for: Dietary Impacts on Changes in Diversity and Abundance of the Murine Microbiome during Progression and Treatment of Cancer
Source: Nutrients. 2023 Jan 31;15(3):724. doi: 10.3390/nu15030724 (PMC9920799; doi:10.3390/nu15030724)
Supplement: Supplementary file 1 [file nutrients-15-00724-s001.zip]

Archive with 1 entries (1 files):
- nutrients-1945700-supplementary.pdf
